# Supplementary material for: Association Between Early Vascular Aging and Cardiometabolic Diseases: A Two-Year Longitudinal Study of the EVasCu Cohort
Source: J Clin Med. 2026 Jul 14;15(14):5520. doi: 10.3390/jcm15145520 (PMC13412954; doi:10.3390/jcm15145520)
Supplement: Supplementary file 1 [file jcm-15-05520-s001.zip]

Archive with 1 entries (1 files):
- jcm-4364646-supplementary.pdf
